# Supplementary material for: Graph Neural Network Determine the Ground State Structures of Boron or Nitride Substitute C60 Fullerenes
Source: Nanomaterials (Basel). 2025 Jun 30;15(13):1012. doi: 10.3390/nano15131012 (PMC12251428; doi:10.3390/nano15131012)
Supplement: Supplementary file 1 [file nanomaterials-15-01012-s001.zip]

Archive with 1 entries (1 files):
- nanomaterials-3657172-supplementary.pdf
